# Supplementary material for: Simple Universal Whole-Organ Resin-Embedding Protocol for Display of Anatomical Structures
Source: Biomedicines. 2023 May 12;11(5):1433. doi: 10.3390/biomedicines11051433 (PMC10216347; doi:10.3390/biomedicines11051433)
Supplement: Supplementary file 1 [file biomedicines-11-01433-s001.zip]

Archive with 6 entries (4 files):
- biomedicines-2352205-supplementary/
- biomedicines-2352205-supplementary/biomedicines-2352205-Supplementary Materials.pdf
- biomedicines-2352205-supplementary/LID_STL files/
- biomedicines-2352205-supplementary/LID_STL files/Large-sized LID.stl
- biomedicines-2352205-supplementary/LID_STL files/Medium-sized LID.stl
- biomedicines-2352205-supplementary/LID_STL files/Small-sized LID.stl
